# Supplementary material for: Coral-YOLO: An Intelligent Optical Vision Sensing Framework for High-Fidelity Marine Habitat Monitoring and Forecasting
Source: Sensors (Basel). 2025 Nov 29;25(23):7284. doi: 10.3390/s25237284 (PMC12694129; doi:10.3390/s25237284)
Supplement: Supplementary file 1 [file sensors-25-07284-s001.zip]

Archive with 1 entries (1 files):
- sensors-3980521-supplementary.pdf
